# Supplementary material for: On species delimitation, hybridization and population structure of cassava whitefly in Africa
Source: Sci Rep. 2021 Apr 12;11:7923. doi: 10.1038/s41598-021-87107-z (PMC8041820; doi:10.1038/s41598-021-87107-z)
Supplement: Supplementary file 2 — Supplementary Information 2. [file 41598_2021_87107_MOESM2_ESM.txt]

./plink --file batch_1.plink --make-bed --out data


for K in 1 2 3 4 5 6 7 8 9 10 11 12 13 14 15 16 17 18 19 20; 
do ./admixture --cv data.bed $K | tee log${K}.out; done

tbl=read.table("data.3.Q")
barplot(t(as.matrix(tbl)), col=rainbow(3),xlab="Individual #",ylab="Ancestry",border=NA)


tbl=read.table("data.6.Q")
barplot(t(as.matrix(tbl)), col=rainbow(3),
xlab="Individual #", ylab="Ancestry", border=NA)

admix <- read.table('data.3.Q')
d <- dist(admix)
h <- hclust(d)
dend <- as.dendrogram(h)
plot(dend)
