# Supplementary material for: On species delimitation, hybridization and population structure of cassava whitefly in Africa
Source: Sci Rep. 2021 Apr 12;11:7923. doi: 10.1038/s41598-021-87107-z (PMC8041820; doi:10.1038/s41598-021-87107-z)
Supplement: Supplementary file 4 — Supplementary Information 4. [file 41598_2021_87107_MOESM4_ESM.txt]

./raxml -m GTRGAMMA  -p 12345 -s batch_1.fullseq.phy  -T 4 -n tree
