# Supplementary material for: On species delimitation, hybridization and population structure of cassava whitefly in Africa
Source: Sci Rep. 2021 Apr 12;11:7923. doi: 10.1038/s41598-021-87107-z (PMC8041820; doi:10.1038/s41598-021-87107-z)
Supplement: Supplementary file 6 — Supplementary Information 6. [file 41598_2021_87107_MOESM6_ESM.sbatch]

#!/bin/bash
# Created by the Melbourne Bioinformatics job script generator for SLURM
# Fri Aug 04 2017 07:54:23 GMT+1000 (AEST)

# Partition for the job:
##SBATCH -p main

# The name of the job:
#SBATCH --job-name="pyrad"

# Maximum number of tasks/CPU cores used by the job:
#SBATCH --ntasks=20

# The amount of memory in megabytes per process in the job:
#SBATCH --mem=63gb

# Use this email address:
##SBATCH --mail-user=samia.elfekih@csiro.au

# The maximum running time of the job in days-hours:mins:sec
#SBATCH --time=1-1:0:00

# check that the script is launched with sbatch
if [ "x$SLURM_JOB_ID" == "x" ]; then
   echo "You need to submit your job to the queuing system with sbatch"
   exit 1
fi

# Run the job from the directory where it was launched (default)

# The modules to load:
module load openmpi
module load python/2.7.13

export OMP_NUM_THREADS=20

#ipcluster start --n=10 &
#sleep 10

# The job command(s):
#ipyrad -p params-data.txt -c 10 --MPI
ipyrad -p params-data.txt -c 20 -s 1234567

#ipcluster stop
