# Supplementary material for: On species delimitation, hybridization and population structure of cassava whitefly in Africa
Source: Sci Rep. 2021 Apr 12;11:7923. doi: 10.1038/s41598-021-87107-z (PMC8041820; doi:10.1038/s41598-021-87107-z)
Supplement: Supplementary file 8 — Supplementary Information 8. [file 41598_2021_87107_MOESM8_ESM.txt]

“java –jar trimmomatic-0.33.jar  SE –phred33  input.fq  output.fq AVGQUAL:15  LEADING:3  TRAILING:3  MINLEN:151 CROP:151”. 
